# Supplementary material for: Prenatal Exposure to Methamphetamine: Up-Regulation of Brain Receptor Genes
Source: Front Neurosci. 2019 Aug 1;13:771. doi: 10.3389/fnins.2019.00771 (PMC6686742; doi:10.3389/fnins.2019.00771)
Supplement: Supplementary file 1 [file Table_1.xlsx]

## Sheet: prefront cort
A comparision of the values of the gene expression in the prefrontal cortex
Genes	unto B2m	p-value	unto Rps6	p-value
gene Olr522	not significant at p≤0.05	0.28774	not significant at p≤0.05	0.42952
gene Bdnf	not significant at p≤0.05	0.88076	not significant at p≤0.05	0.4777
gene Nr3c1	significant at p≤0.01	0.00149	not significant at p≤0.05	0.57548
gene Esr1	not significant at p≤0.05	0.06432	not significant at p≤0.05	0.88076
gene Igfr1	not significant at p≤0.05	0.96012	not significant at p≤0.05	0.76523
gene Tacr3	not significant at p≤0.05	0.37346	not significant at p≤0.05	0.96012
gene Drd3	not significant at p≤0.05	0.4965	not significant at p≤0.05	0.87288
gene Cartpt	not significant at p≤0.05	0.96012	not significant at p≤0.05	0.27134
gene Rps6ka	not significant at p≤0.05	0.15854	not significant at p≤0.05	1
gene Foxp2	not significant at p≤0.05	0.31732	significant at p≤0.05	0.03156

## Sheet: striatum
A comparision of the values of the gene expression in the striatum
Genes	unto B2m	p-value	unto Rps6	p-value
gene Olr522	not significant at p≤0.05	0.36282	not significant at p≤0.05	0.96012
gene Bdnf	not significant at p≤0.05	0.61006	not significant at p≤0.05	0.34722
gene Nr3c1	not significant at p≤0.05	0.58232	not significant at p≤0.05	0.57548
gene Esr1	not significant at p≤0.05	0.5287	not significant at p≤0.05	0.93624
gene Igfr1	not significant at p≤0.05	0.17384	not significant at p≤0.05	0.37346
gene Tacr3	is significant at p<.01	0.00528	not significant at p≤0.05	0.17384
gene Drd3	is significant at p<0.05	0.01828	not significant at p≤0.05	0.1556
gene Cartpt	not significant at p≤0.05	0.42952	not significant at p≤0.05	0.79486
gene Rps6ka	not significant at p≤0.05	0.27134	not significant at p≤0.05	0.60306
gene Foxp2	not significant at p≤0.05	0.12852	not significant at p≤0.05	0.41794

## Sheet: hippocampus
A comparision of the values of the gene expression in the hippocampus
genes	unto B2m	p-value	unto Rps6	p-value
gene Olr522	not significant at p≤0.05	0.92828	not significant at p≤0.05	1.0000
gene Bdnf	not significant at p≤0.05	0.08914	not significant at p≤0.05	0.607524
gene Nr3c1	not significant at p≤0.05	0.15854	not significant at p≤0.05	0.349369
gene Esr1	not significant at p≤0.05	0.75656	not significant at p≤0.05	0.342857
gene Igfr1	not significant at p≤0.05	0.93624	not significant at p≤0.05	0.309524
gene Tacr3	not significant at p≤0.05	0.878477	not significant at p≤0.05	0.194872
gene Drd3	not significant at p≤0.05	0.573737	not significant at p≤0.05	0.120591
gene Cartpt	not significant at p≤0.05	0.79486	not significant at p≤0.05	0.4965
gene Rps6ka	not significant at p≤0.05	0.96012	not significant at p≤0.05	0.96012
gene Foxp2	not significant at p≤0.05	0.955089	not significant at p≤0.05	0.955089
